# Supplementary material for: Affiliation as a Social Tension Buffer in the Aftermath of Street Fights
Source: Hum Nat. 2026 Mar 17;37(1):58–76. doi: 10.1007/s12110-026-09516-1 (PMC13079545; doi:10.1007/s12110-026-09516-1)
Supplement: Supplementary file 1 — Supplementary Material 1 (DOCX 24.0 KB) [file 12110_2026_9516_MOESM1_ESM.docx]

Affiliation as a social tension buffer in the aftermath of street fights

Human Nature

Laura Pighinia,b, Ivan Norsciac*, Marie Rosenkrantz Lindegaardb, Virginia Pallantea*

a Netherlands Institute for the Study of Crime and Law Enforcement (NSCR), Amsterdam, The Netherlands
b Department of Sociology, VU University Amsterdam, Amsterdam, The Netherlands
c Department of Life Sciences and Systems Biology, University of Turin, Turin, Italy
*Corresponding authors: VPallante@nscr.nl, ivan.norscia@unito.it


Table S2 Full results of GLMM8 (long physical affiliative behaviours) on the first type of interaction influencing the occurrence of the presence of long physical affiliative behaviours and GLMM9 (non-physical affiliative behaviour) on the first type of interaction influencing the occurrence of the presence of non-physical affiliative behaviour. For all models the bystander’s identity (bystander ID) was included as random factor
a Not shown as not having a meaningful interpretation
b These predictors were dummy-coded, with the reference category: triadic interaction

Predictors
Estimates
SEM
CI95
Effect size
ꭓ2
P
GLMM8 long physical affiliative behaviour
Full vs. null model:   χ2=0.001, df=1, p=0.978
(Intercept)
1.099
1.155
a
a
a
a
Type of interaction (quadratic)b
0.034
1.212
-2.409, 2.341
-0.034
-0.028
0.978
GLMM9 non-physical affiliative behaviour
Full vs. null model:  χ2=2.629, df=1, p=0.105
(Intercept)
0.588
0.558
a
a
a
a
Type of interaction (quadratic)b
-0.913
0.577
-2.044, 0.218
-0.913
-1.582
0.114
