# Supplementary material for: Affiliation as a Social Tension Buffer in the Aftermath of Street Fights
Source: Hum Nat. 2026 Mar 17;37(1):58–76. doi: 10.1007/s12110-026-09516-1 (PMC13079545; doi:10.1007/s12110-026-09516-1)
Supplement: Supplementary file 2 — Supplementary Material 2 (DOCX 24. 0 KB) [file 12110_2026_9516_MOESM2_ESM.docx]

Affiliation as a social tension buffer in the aftermath of street fights

Human Nature

Laura Pighinia,b, Ivan Norsciac*, Marie Rosenkrantz Lindegaardb, Virginia Pallantea*

a Netherlands Institute for the Study of Crime and Law Enforcement (NSCR), Amsterdam, The Netherlands
b Department of Sociology, VU University Amsterdam, Amsterdam, The Netherlands
c Department of Life Sciences and Systems Biology, University of Turin, Turin, Italy
*Corresponding authors: VPallante@nscr.nl, ivan.norscia@unito.it


Table S1 Full results of GLMM6 (long physical affiliative behaviours) on the type of interaction influencing the occurrence of the presence of long physical affiliative behaviours and GLMM7 (non-physical affiliative behaviour) on the type of interaction influencing the occurrence of the presence of non-physical affiliative behaviour. For all models the bystander’s identity (bystander ID) was included as random factor
a Not shown as not having a meaningful interpretation
b These predictors were dummy-coded, with the reference category: both triadic and quadratic interactions
Predictors
Estimates
SEM
CI95
Effect size
ꭓ2
P
GLMM6 long physical affiliative behaviour
Full vs. null model:   χ2=1.536, df=2, p=0.464
(Intercept)
17.494
724.078
a
a
a
a
Type of interaction (triadic)b
-16.777
724.077
-1435.943, 1402.388
-16.777
-0.023
0.982
Type of interaction (quadratic)b
-16.761
724.078
-1435.927, 1402.406
-16.761
-0.023
0.982
GLMM7 non-physical affiliative behaviour
Full vs. null model:  χ2=4.843, df=2, p=0.089
(Intercept)
0.511
0.327
a
a
a
a
Type of interaction (triadic)b
-0.223
0.831
-1.851, 1.405
-0.223
-0.269
0.788
Type of interaction (quadratic)b
-0.729
0.348
-1.411, -0.048
-0.729
-2.098
0.036
