# Supplementary material for: Affiliation as a Social Tension Buffer in the Aftermath of Street Fights
Source: Hum Nat. 2026 Mar 17;37(1):58–76. doi: 10.1007/s12110-026-09516-1 (PMC13079545; doi:10.1007/s12110-026-09516-1)
Supplement: Supplementary file 3 — Supplementary Material 3 (ZIP 21.2 KB) [file 12110_2026_9516_MOESM3_ESM.zip]

Archive with 11 entries (11 files):
- Data for paper/GLMM1_anxiety.csv
- Data for paper/GLMM2_nonphysical_affiliation.csv
- Data for paper/GLMM3_alltype_affiliation.csv
- Data for paper/GLMM4_shortphysical_affiliation.csv
- Data for paper/GLMM5_longphysical_affiliation.csv
- Data for paper/GLMM6_type_longphysical_affiliation.csv
- Data for paper/GLMM7_type_nonphysical_affiliation.csv
- Data for paper/GLMM8_first_type_lonphysicaL_affiliation.csv
- Data for paper/GLMM9_first_type_nonphysical_affiliation.csv
- Data for paper/kruskal_longphysical_affiliation.xlsx
- Data for paper/kruskal_nonphysical_affiliation.xlsx
