# Supplementary material for: Affiliation as a Social Tension Buffer in the Aftermath of Street Fights
Source: Hum Nat. 2026 Mar 17;37(1):58–76. doi: 10.1007/s12110-026-09516-1 (PMC13079545; doi:10.1007/s12110-026-09516-1)
Supplement: Supplementary file 3 — Supplementary Material 3 (ZIP 21.2 KB) [file 12110_2026_9516_MOESM3_ESM.zip › Data for paper/GLMM1_anxiety.csv]

actor	condition	presence
N1	0	0
N1	1	1
N2	0	1
N2	0	0
N2	1	1
N2	1	0
N3	0	0
N4	0	0
N4	0	1
N4	1	1
N5	0	1
N5	0	1
N5	1	1
N6	1	1
N6	1	0
N7	0	1
N8	1	1
N8	1	1
N9	1	1
N10	1	1
N10	1	1
N11	0	0
N12	0	0
N13	0	0
N13	1	1
N13	1	1
N14	1	1
N14	1	1
N15	1	0
N16	0	1
N16	1	1
N16	1	1
N16	1	1
N17	0	0
N17	0	0
N17	0	0
N18	0	0
N18	0	0
N18	0	0
N19	0	1
N19	0	0
N19	0	1
N20	0	1
N20	0	1
N20	0	1
N21	0	0
N21	0	1
N21	0	0
N21	1	1
N21	1	0
N21	1	0
N22	0	0
N22	0	1
N23	0	0
N23	1	0
N24	0	0
N25	0	0
N25	1	0
N26	0	1
N26	0	0
N26	0	1
N26	1	0
N26	1	1
N26	1	1
N27	0	0
N28	1	1
N29	0	1
N29	1	1
N29	1	1
N29	1	1
N30	1	1
N31	1	1
N32	0	0
N32	1	1
N33	0	0
N33	0	0
N33	0	0
N34	0	0
N34	0	1
N34	0	1
N34	1	1
N34	1	1
N34	1	1
N35	0	1
N35	1	1
N36	0	1
N37	0	0
N38	0	0
N38	0	1
N38	1	1
N38	1	1
N39	0	1
N39	0	0
N39	0	0
N39	1	0
N40	0	0
N40	1	0
N41	0	1
N41	1	1
N42	0	1
N42	1	0
N43	0	1
N43	0	1
N43	0	0
N43	1	1
N43	1	1
N43	1	1
N44	1	1
N45	0	1
N46	0	1
N47	0	1
N47	0	1
N47	0	1
N47	1	1
N47	1	1
N47	1	1
N48	0	0
N48	0	0
N48	0	1
N48	1	1
N48	1	0
N48	1	0
N49	0	0
N49	0	0
N49	0	0
N49	1	1
N49	1	1
N49	1	1
N50	0	0
N50	0	0
N50	0	0
N50	1	1
N50	1	0
N50	1	1
N51	0	0
N52	0	0
N52	0	1
N52	0	1
N52	1	1
N53	1	1
N54	0	0
N54	0	1
N55	0	1
N55	0	1
N55	0	1
N55	1	1
N56	0	0
N56	1	0
N57	0	0
N58	0	0
N59	0	1
N59	0	0
N59	0	1
N59	1	1
N59	1	1
N59	1	0
N60	0	1
N60	1	1
N61	0	0
N61	0	0
N61	0	1
N61	1	1
N62	0	0
N62	0	1
N62	1	1
N62	1	1
N62	1	0
N63	0	1
N63	0	1
N63	0	0
N63	1	1
N63	1	0
N63	1	1
N64	0	1
N64	1	1
N65	0	1
N65	0	1
N65	0	0
N65	1	0
N65	1	0
N66	0	0
N66	1	1
N67	0	1
N67	0	1
N67	1	1
N68	1	1
N68	1	1
N68	1	1
N69	0	1
N69	0	1
N69	0	1
N69	1	0
N69	1	1
N69	1	1
N70	0	1
N71	0	1
N71	1	1
N71	1	1
N71	1	1
N72	0	0
N72	0	1
N72	0	0
N72	1	0
N72	1	1
N72	1	1
N73	0	1
N73	0	1
N73	0	1
N73	1	1
N73	1	1
N73	1	1
N74	0	0
N74	0	0
N74	0	0
N75	0	1
N75	0	0
N75	0	0
N75	1	1
N75	1	1
N75	1	1
N76	1	0
N76	1	1
N76	1	0
N77	0	1
N77	1	1
N77	1	0
N78	0	1
N78	1	1
N79	0	1
N79	0	1
N79	0	0
N79	1	1
N79	1	1
N79	1	1
N80	0	1
N80	1	1
N81	0	0
N81	1	0
N82	0	1
N82	1	1
N83	1	0
N83	1	0
N83	1	0
N84	0	1
N84	1	1
N84	1	0
N84	1	0
N85	0	0
N85	0	0
N85	0	0
N85	1	0
N85	1	0
N86	0	0
N86	1	1
N86	1	1
N87	1	1
N87	1	1
N87	1	1
N88	0	1
N88	1	1
N89	0	1
N89	0	1
N89	0	0
N89	1	1
N89	1	1
N90	0	1
N90	1	1
N91	0	1
N91	0	1
N91	0	1
N91	1	1
N91	1	1
N91	1	1
N92	1	1
N93	0	1
N93	1	1
N94	0	1
N95	0	1
N95	0	1
N95	1	1
N95	1	1
N95	1	1
N96	0	1
N96	1	1
N96	1	1
N96	1	1
N97	0	0
N97	1	0
N98	0	1
N98	0	1
N98	0	1
N98	1	0
N98	1	1
N99	0	0
N99	1	1
N100	0	1
N100	0	1
N100	0	0
N100	1	1
N100	1	1
N101	0	0
N101	1	1
N101	1	1
N102	0	1
N102	1	1
N103	0	1
N103	1	1
N103	1	0
N104	0	1
N104	0	1
N104	1	1
N105	0	1
N105	1	1
N105	1	1
N106	0	1
N106	0	0
N106	1	1
N106	1	1
N107	1	1
N107	1	1
N107	1	0
N108	1	0
N108	1	0
N108	1	0
N109	1	1
N110	0	1
N110	1	1
N110	1	1
N110	1	0
N111	0	1
N111	1	1
N112	1	1
N113	0	1
N113	0	1
N113	0	0
N113	1	1
N114	0	1
N114	0	0
N114	1	1
N114	1	1
N115	0	1
N115	1	0
N116	0	1
N116	1	1
N116	1	1
N117	1	1
N118	0	1
N118	0	0
N118	1	1
N119	1	1
N120	0	1
N120	1	1
N120	1	1
N121	0	1
N121	1	1
N121	1	1
N122	0	1
N122	0	0
N122	1	1
N122	1	0
N123	0	1
N123	1	1
N124	0	1
N124	1	1
N125	0	1
N125	0	1
N125	0	1
N125	1	1
N125	1	1
N125	1	1
N126	0	1
N126	0	1
N126	0	0
N126	1	0
N126	1	1
N126	1	0
