# Supplementary material for: Affiliation as a Social Tension Buffer in the Aftermath of Street Fights
Source: Hum Nat. 2026 Mar 17;37(1):58–76. doi: 10.1007/s12110-026-09516-1 (PMC13079545; doi:10.1007/s12110-026-09516-1)
Supplement: Supplementary file 3 — Supplementary Material 3 (ZIP 21.2 KB) [file 12110_2026_9516_MOESM3_ESM.zip › Data for paper/GLMM3_alltype_affiliation.csv]

actor	condition	presence
N1	0	1
N1	1	0
N2	0	1
N2	0	1
N2	1	0
N2	1	0
N3	0	0
N3	1	1
N3	1	1
N4	0	0
N4	0	0
N4	1	1
N4	1	1
N127	1	1
N127	1	0
N5	0	0
N5	0	1
N5	1	1
N5	1	1
N5	1	1
N6	1	0
N6	1	0
N7	0	1
N7	1	1
N8	1	0
N8	1	0
N9	1	0
N10	1	0
N10	1	0
N11	0	1
N11	1	1
N11	1	0
N12	0	1
N12	1	1
N12	1	0
N13	0	0
N13	1	0
N13	1	0
N14	1	0
N14	1	0
N15	1	0
N16	0	0
N16	1	0
N16	1	0
N16	1	0
N17	0	0
N17	0	0
N17	0	0
N17	1	1
N17	1	1
N17	1	1
N18	0	0
N18	0	0
N18	0	0
N18	1	1
N18	1	1
N18	1	1
N19	0	1
N19	0	1
N19	0	1
N19	1	1
N19	1	1
N19	1	1
N20	0	1
N20	0	1
N20	0	1
N20	1	1
N20	1	1
N20	1	1
N21	0	1
N21	0	1
N21	0	1
N21	1	0
N21	1	0
N21	1	0
N22	0	0
N22	0	1
N22	1	1
N22	1	1
N22	1	1
N23	0	0
N23	1	0
N24	0	0
N24	1	1
N25	0	0
N25	1	0
N26	0	0
N26	0	0
N26	0	0
N26	1	0
N26	1	0
N26	1	0
N27	0	1
N27	1	1
N28	1	0
N128	1	1
N128	1	0
N29	0	0
N29	1	0
N29	1	0
N29	1	0
N30	1	1
N30	1	0
N31	1	0
N32	0	0
N32	1	0
N33	0	1
N33	0	0
N33	0	0
N33	1	1
N129	1	1
N34	0	1
N34	0	1
N34	0	0
N34	1	0
N34	1	0
N34	1	0
N35	0	0
N35	1	0
N36	0	0
N36	1	1
N37	0	0
N37	1	1
N38	0	0
N38	0	0
N38	1	0
N38	1	0
N39	0	0
N39	0	0
N39	0	0
N39	1	0
N40	0	0
N40	1	1
N41	0	0
N41	1	0
N42	0	0
N42	1	0
N43	0	1
N43	0	1
N43	0	0
N43	1	0
N43	1	0
N43	1	1
N44	1	1
N130	1	1
N45	0	0
N45	1	1
N45	1	0
N46	0	0
N46	1	1
N46	1	0
N47	0	1
N47	0	1
N47	0	0
N47	1	0
N47	1	0
N47	1	1
N48	0	0
N48	0	0
N48	0	1
N48	1	0
N48	1	0
N48	1	0
N49	0	0
N49	0	1
N49	0	0
N49	1	0
N49	1	0
N49	1	0
N50	0	0
N50	0	0
N50	0	0
N50	1	0
N50	1	0
N50	1	0
N51	0	1
N51	1	1
N51	1	1
N52	0	1
N52	0	1
N52	0	1
N52	1	0
N53	1	1
N131	1	1
N131	1	0
N54	0	0
N54	0	1
N54	1	1
N55	0	0
N55	0	0
N55	0	0
N55	1	1
N55	1	1
N55	1	0
N56	0	0
N56	1	0
N57	0	0
N57	1	1
N57	1	0
N58	0	0
N59	0	1
N59	0	1
N59	0	1
N59	1	1
N59	1	0
N59	1	0
N60	0	1
N60	1	1
N61	0	1
N61	0	0
N61	0	0
N61	1	1
N62	0	0
N62	0	0
N62	1	0
N62	1	0
N62	1	0
N63	0	1
N63	0	0
N63	0	0
N63	1	0
N63	1	0
N63	1	0
N64	0	1
N64	1	1
N65	0	0
N65	0	0
N65	0	0
N65	1	0
N65	1	0
N66	0	0
N66	1	0
N66	1	1
N67	0	0
N67	0	0
N67	1	0
N68	1	0
N68	1	0
N68	1	0
N69	0	0
N69	0	0
N69	0	0
N69	1	0
N69	1	0
N69	1	0
N70	0	0
N70	1	1
N70	1	1
N71	0	0
N71	1	0
N71	1	0
N71	1	0
N72	0	0
N72	0	0
N72	0	0
N72	1	0
N72	1	0
N72	1	0
N73	0	1
N73	0	1
N73	0	0
N73	1	0
N73	1	0
N73	1	0
N74	0	0
N74	0	0
N74	0	0
N74	1	0
N74	1	0
N74	1	0
N75	0	0
N75	0	0
N75	0	0
N75	1	0
N75	1	0
N75	1	0
N77	0	0
N77	1	0
N77	1	0
N78	0	0
N78	1	0
N79	0	0
N79	0	0
N79	0	1
N79	1	0
N79	1	0
N79	1	0
N80	0	0
N80	1	1
N80	1	0
N80	1	0
N81	0	1
N81	1	1
N82	0	0
N82	1	0
N83	1	0
N83	1	0
N83	1	0
N84	0	0
N84	1	0
N84	1	0
N84	1	0
N85	0	0
N85	0	0
N85	0	0
N85	1	0
N85	1	0
N85	1	1
N86	0	0
N86	1	0
N86	1	0
N87	1	0
N87	1	0
N87	1	0
N88	0	0
N88	1	0
N89	0	0
N89	0	0
N89	0	0
N89	1	0
N89	1	0
N90	0	0
N90	1	0
N91	0	0
N91	0	0
N91	0	0
N91	1	0
N91	1	0
N91	1	0
N92	1	1
N92	1	1
N93	0	0
N93	1	0
N94	0	0
N94	1	1
N94	1	0
N95	0	0
N95	0	0
N95	1	0
N95	1	0
N95	1	0
N96	0	0
N96	1	0
N96	1	0
N96	1	0
N97	0	0
N97	1	0
N98	0	1
N98	0	1
N98	0	1
N98	1	0
N98	1	1
N98	1	1
N99	0	0
N99	1	0
N100	0	0
N100	0	0
N100	0	0
N100	1	0
N100	1	1
N100	1	1
N101	0	0
N101	1	0
N101	1	0
N102	0	0
N102	1	0
N103	0	0
N103	1	0
N103	1	0
N104	0	0
N104	0	0
N104	1	0
N105	0	0
N105	1	0
N105	1	0
N106	0	0
N106	0	0
N106	1	0
N106	1	1
N107	1	0
N107	1	0
N107	1	0
N108	1	0
N108	1	0
N108	1	0
N109	1	1
N110	0	0
N110	1	0
N110	1	0
N110	1	0
N111	0	0
N111	1	0
N112	1	0
N113	0	0
N113	0	0
N113	0	0
N113	1	0
N114	0	0
N114	0	0
N114	1	0
N114	1	0
N115	0	0
N115	1	0
N116	0	0
N116	1	0
N116	1	0
N117	0	0
N117	1	0
N118	0	0
N118	0	1
N118	1	1
N119	0	1
N119	1	1
N120	0	0
N120	1	0
N120	1	0
N121	0	0
N121	1	0
N121	1	0
N122	0	1
N122	0	0
N122	1	0
N122	1	0
N123	0	0
N123	1	1
N123	1	1
N123	1	0
N124	0	1
N124	1	1
N125	0	0
N125	0	0
N125	0	0
N125	1	0
N125	1	0
N125	1	0
N126	0	0
N126	0	1
N126	0	0
N126	1	0
N126	1	0
N126	1	0
