# Supplementary material for: Affiliation as a Social Tension Buffer in the Aftermath of Street Fights
Source: Hum Nat. 2026 Mar 17;37(1):58–76. doi: 10.1007/s12110-026-09516-1 (PMC13079545; doi:10.1007/s12110-026-09516-1)
Supplement: Supplementary file 3 — Supplementary Material 3 (ZIP 21.2 KB) [file 12110_2026_9516_MOESM3_ESM.zip › Data for paper/GLMM7_type_nonphysical_affiliation.csv]

actor	condition	type
N1	0	4
N1	1	4
N2	0	4
N2	1	4
N2	1	2
N3	0	4
N3	0	4
N4	0	4
N4	0	4
N127	0	4
N5	0	4
N6	0	4
N6	1	4
N6	1	4
N7	0	4
N8	0	4
N8	1	4
N8	1	3
N9	0	4
N9	1	4
N11	0	4
N11	1	4
N12	0	4
N12	1	4
N13	0	4
N13	1	4
N13	1	4
N14	0	4
N14	1	4
N14	1	4
N15	1	2
N17	0	4
N18	0	4
N19	0	4
N20	0	4
N20	0	4
N20	0	4
N21	0	4
N21	0	4
N21	0	4
N22	0	4
N22	0	4
N22	1	4
N23	0	4
N23	1	4
N24	0	3
N25	1	4
N26	0	4
N26	0	4
N26	0	2
N26	1	4
N26	1	4
N26	1	4
N27	0	4
N28	0	4
N28	1	4
N128	0	4
N128	1	4
N29	0	4
N29	1	4
N29	1	4
N29	1	4
N30	0	4
N31	0	4
N31	1	4
N33	0	4
N33	0	4
N33	0	4
N33	1	4
N34	0	4
N34	0	4
N34	0	4
N34	1	4
N34	1	4
N34	1	4
N35	0	4
N35	1	4
N36	0	4
N36	1	4
N37	0	4
N38	0	4
N38	0	4
N38	1	4
N38	1	2
N39	0	4
N39	0	4
N39	0	4
N39	1	4
N39	1	4
N40	0	4
N41	0	4
N41	1	4
N42	0	4
N42	1	4
N43	0	4
N43	0	4
N43	0	4
N43	1	4
N43	1	4
N44	0	4
N45	0	4
N46	0	4
N47	0	4
N47	0	4
N47	0	4
N47	1	4
N47	1	4
N48	0	4
N48	0	4
N48	0	4
N48	1	4
N48	1	4
N48	1	4
N49	0	4
N49	0	4
N49	0	4
N49	1	4
N49	1	4
N49	1	4
N50	0	4
N50	0	4
N50	0	4
N50	1	4
N50	1	4
N50	1	4
N51	0	2
N52	0	4
N52	0	4
N52	0	4
N52	1	4
N53	0	4
N131	0	4
N54	0	4
N55	0	4
N55	0	2
N55	0	2
N55	1	3
N56	0	4
N56	1	4
N57	0	2
N57	1	2
N58	0	4
N58	1	4
N59	0	4
N59	0	4
N59	0	4
N60	0	4
N61	0	2
N61	0	4
N61	0	4
N62	0	4
N62	0	4
N62	1	4
N62	1	2
N63	0	4
N63	0	4
N63	0	4
N63	1	4
N63	1	4
N63	1	4
N64	0	4
N65	0	4
N65	0	4
N65	0	4
N65	1	4
N66	0	4
N66	1	2
N67	0	4
N67	0	4
N67	1	4
N68	0	4
N68	1	4
N68	1	4
N68	1	4
N69	0	4
N69	0	4
N69	1	4
N69	1	4
N69	1	2
N70	0	4
N71	1	4
N71	1	4
N72	0	4
N72	0	4
N72	0	4
N72	1	2
N72	1	2
N72	1	4
N73	0	2
N73	0	2
N73	0	2
N73	1	2
N73	1	2
N75	0	4
N75	1	4
N75	1	4
N75	1	4
N77	0	4
N77	1	4
N77	1	4
N78	0	2
N78	1	3
N79	0	4
N79	0	4
N79	0	2
N79	1	2
N79	1	4
N79	1	4
N80	0	4
N80	1	4
N81	0	4
N82	0	4
N82	1	4
N83	0	4
N83	1	4
N83	1	4
N83	1	4
N84	0	4
N84	1	4
N84	1	4
N84	1	4
N85	0	4
N85	0	4
N85	1	2
N85	1	2
N85	1	2
N86	1	2
N86	1	2
N87	0	3
N87	1	3
N87	1	4
N88	0	4
N88	1	4
N89	0	4
N89	0	2
N89	1	2
N89	1	2
N90	0	4
N90	1	4
N91	1	4
N91	1	4
N91	1	2
N92	0	4
N93	0	4
N93	1	4
N94	0	4
N95	0	4
N95	0	4
N95	1	4
N95	1	4
N95	1	4
N96	0	4
N96	1	4
N96	1	4
N96	1	4
N97	0	4
N97	1	4
N98	0	2
N98	0	2
N98	0	4
N98	1	2
N99	0	4
N99	1	4
N100	0	4
N100	0	2
N100	1	4
N101	0	4
N101	1	4
N101	1	4
N102	0	4
N102	1	4
N103	0	4
N103	1	4
N103	1	2
N104	0	4
N104	0	4
N104	1	4
N105	0	4
N105	1	4
N105	1	2
N106	1	4
N107	0	4
N107	1	4
N107	1	4
N107	1	4
N108	0	4
N108	1	4
N108	1	4
N108	1	4
N109	0	4
N110	0	4
N111	0	4
N111	1	4
N112	0	4
N112	1	4
N113	0	4
N113	1	4
N114	0	4
N114	1	4
N114	1	4
N115	0	4
N115	1	4
N116	0	4
N116	1	4
N116	1	4
N118	0	4
N118	0	4
N119	0	4
N120	0	4
N120	1	4
N120	1	4
N121	0	4
N121	1	4
N121	1	4
N122	0	4
N122	0	4
N122	1	4
N122	1	2
N123	0	3
N123	1	2
N124	0	4
N125	0	4
N125	0	4
N125	1	4
N125	1	4
N125	1	4
N126	0	4
N126	0	4
N126	0	4
N126	1	4
N126	1	4
N126	1	4
