# Supplementary material for: Affiliation as a Social Tension Buffer in the Aftermath of Street Fights
Source: Hum Nat. 2026 Mar 17;37(1):58–76. doi: 10.1007/s12110-026-09516-1 (PMC13079545; doi:10.1007/s12110-026-09516-1)
Supplement: Supplementary file 3 — Supplementary Material 3 (ZIP 21.2 KB) [file 12110_2026_9516_MOESM3_ESM.zip › Data for paper/GLMM8_first_type_lonphysicaL_affiliation.csv]

actor	condition	type
N2	0	4
N4	1	4
N5	1	4
N7	1	4
N12	1	4
N17	1	4
N18	1	4
N19	0	4
N19	1	4
N20	0	4
N20	1	4
N22	1	4
N24	1	3
N27	0	4
N27	1	4
N128	1	4
N30	1	4
N33	1	4
N129	1	4
N37	1	4
N40	1	4
N130	1	4
N45	1	4
N46	1	4
N51	0	3
N51	1	4
N52	0	4
N131	1	4
N54	1	4
N55	1	3
N61	1	4
N81	0	4
N81	1	4
N92	1	4
N98	0	4
N109	1	4
N118	1	4
N119	0	4
N119	1	4
N122	0	4
N123	1	3
N124	0	4
N124	1	4
