# Supplementary material for: Affiliation as a Social Tension Buffer in the Aftermath of Street Fights
Source: Hum Nat. 2026 Mar 17;37(1):58–76. doi: 10.1007/s12110-026-09516-1 (PMC13079545; doi:10.1007/s12110-026-09516-1)
Supplement: Supplementary file 3 — Supplementary Material 3 (ZIP 21.2 KB) [file 12110_2026_9516_MOESM3_ESM.zip › Data for paper/kruskal_longphysical_affiliation.xlsx]

## Sheet: Sheet1
frequency	condition_1beforeconf_2afterconf
0.06	1
0.01	1
0.01	1
0.02	1
0	1
0.02	1
0.04	1
0.04	1
0.02	1
0.04	1
0.07	1
0	1
0.01	1
0.04	1
0.05	1
0	1
0.04	1
0.01	1
0	1
0	1
0.02	1
0	1
0.01	1
0.02	1
0	1
0.05	1
0.04	1
0.04	1
0.04	1
0	1
0.05	1
0.11	1
0.07	1
0.03	1
0	1
0.03	1
0	1
0.01	1
0.02	1
0.04	1
0.04	1
0.03	1
0	1
0.03	1
0.01	1
0	1
0.03	1
0.02	1
0	1
0.02	1
0.05	1
0	1
0.04	1
0	1
0	1
0.04	1
0.03	1
0.04	1
0.01	1
0.02	1
0	1
0.01	1
0.03	1
0.03	1
0.06	1
0.01	1
0.04	1
0.01	1
0.03	1
0.01	1
0.03	1
0.02	1
0.04	1
0.02	1
0.03	1
0.04	1
0	1
0.02	1
0	1
0.02	1
0.06	1
0	1
0.12	1
0	1
0.07	1
0.04	1
0.06	1
0.02	1
0.02	1
0	1
0.02	1
0.05	1
0.02	1
0.04	1
0.04	1
0.01	1
0.13	1
0.01	1
0.02	1
0.02	1
0	1
0.04	1
0.02	1
0.01	1
0.09	1
0.02	1
0.05	1
0	1
0.02	1
0.07	1
0.02	1
0.08	1
0.07	1
0.03	1
0.06	1
0.03	1
0.05	1
0.01	1
0.04	2
0	2
0.07	2
0	2
0.02	2
0.09	2
0.05	2
0.05	2
0.02	2
0.03	2
0	2
0.02	2
0	2
0	2
0	2
0	2
0	2
0	2
0.02	2
0	2
0.04	2
0	2
0	2
0.02	2
0.01	2
0	2
0.03	2
0	2
0.02	2
0	2
